# Supplementary material for: Predicting the degree of trait emotional empathy from cortical features using surface-based morphometry
Source: Sci Rep. 2026 Mar 25;16:14893. doi: 10.1038/s41598-026-44137-9 (PMC13168272; doi:10.1038/s41598-026-44137-9)
Supplement: Supplementary file 1 — Supplementary Material 1 [file 41598_2026_44137_MOESM1_ESM.zip]

Archive with 2 entries (2 files):
- Supplementary_material_1.html
- Supplementary_Material_2.docx
